# Supplementary material for: The Discourse Profile in Corticobasal Syndrome: A Comprehensive Clinical and Biomarker Approach
Source: Brain Sci. 2022 Dec 12;12(12):1705. doi: 10.3390/brainsci12121705 (PMC9775929; doi:10.3390/brainsci12121705)
Supplement: Supplementary file 1 [file brainsci-12-01705-s001.zip]

Archive with 1 entries (1 files):
- brainsci-2058356-supplementary.pdf
